# Supplementary material for: Endothelin-1 Induces Cell Proliferation and Myofibroblast Differentiation through the ETAR/Gαq/ERK Signaling Pathway in Human Cardiac Fibroblasts
Source: Int J Mol Sci. 2023 Feb 24;24(5):4475. doi: 10.3390/ijms24054475 (PMC10002923; doi:10.3390/ijms24054475)
Supplement: Supplementary file 1 [file ijms-24-04475-s001.zip]

Archive with 1 entries (1 files):
- ijms-2193931-supplementary.pdf
